# Supplementary material for: Unexpected appetitive events promote positive affective state in juvenile European sea bass
Source: Sci Rep. 2023 Dec 12;13:22064. doi: 10.1038/s41598-023-49236-5 (PMC10716175; doi:10.1038/s41598-023-49236-5)
Supplement: Supplementary file 1 — Supplementary Information 1. [file 41598_2023_49236_MOESM1_ESM.xlsx]

## Sheet: Experiment 1
JBS	Distance.to.novel.object.NOT	Number.of.transitions.NOT	Time.in.novel.object.area.NOT	Latency.to.first.transition.NOT	Angular.velocity.NOT	Freezing.NOT	Latency.to.first.transition.OFT	Number.of.transitions.OFT	Time.outside.OFT
14.2857	7.52655	10	7.73859	697.207	434.816	498.806	591.936	10	57.05
-8.10811	7.37571	14	25.0664	184.965	629.323	166.665	66.3327	171	646.51
89.3617	7.64791	11	7.8719	116.678	236.329	34.8231	129.488	77	643.69
13.6364	7.24607	4	1.40095	1095.34	501.855	13.1423	537.165	38	345.6
68.8312	7.67438	14	8.66658	538.561	494.531	353.496	450.195	67	444.15
71.4286	7.14755	23	8.59991	91.2658	568.894	67.7993	112.799	93	806.14
65	6.84289	16	7.59992	315.197	578.752	193.198	43.4993	109	707.78
13.7255	6.63574	0	0	1200	1234.96	964.99	118.965	44	214.95
-8.88889	7.03278	15	4.16662	325.263	540.55	107.866	55.8661	96	695.75
42.4779	6.86329	8	2.49998	256.764	595.024	142.565	279.231	55	399.59
18.1818	6.55942	19	5.16662	194.398	313.847	64.1994	405.196	6	155.55
100	7.67018	0	0	1200	326.082	11.2743	1006.02	11	51.43
100	7.07464	1	0.066712	775.06	379.546	328.49	1069.39	4	2.99
100	7.54541	1	0.066712	882.533	431.198	371.919	352.101	3	661.77
100	7.94065	5	3.73587	41.9618	455.173	30.0204	331.025	66	538.97
100	7.87508	0	0	1200	582.417	101.032	876.462	21	163.21
100	7.43981	0	0	1200	568.417	331.53	41.3996	33	279.64
100	7.1448	29	15.2666	10.2999	336.672	11.3666	222.964	41	316.26
100	7.3376	27	13.8999	414.263	501.591	67.4993	43.5742	136	794
100	7.1028	31	17.1999	312.197	459.934	9.93323	474.529	39	178.71
100	6.94261	3	1.46665	532.328	783.191	442.396	112.766	83	643.5
100	6.66375	11	3.0333	260.531	402.223	77.0326	63.9994	112	610.3
100	7.335	3	0.66666	296.597	587.598	119.165	605.461	23	352.15
100	6.97574	2	0.133424	884.601	394.951	5.47038	828.092	2	61.04
100	7.44313	5	1.73332	138.532	479.341	259.297	149.835	23	105.2
100	6.98961	5	1.56665	94.1324	549.096	153.598	936.457	23	374.98
100	6.83223	47	25.1508	90.3294	229.427	35.9583	245.464	93	2.88
100	7.14765	1	0.133332	227.164	630.711	126.032	127.553	69	715.13
100	7.0102	2	0.366663	227.831	748.861	255.131	623.427	1	0
100	7.59975	0	0	1200	551.094	459.129	379.596	19	134.76
100	7.15854	14	2.16664	477.362	396.42	276.131	330.73	79	591.35
100	7.01745	0	0	1200	643.98	249.698	496.595	11	307.31
100	6.8248	11	5.69994	65.9327	656.769	116.166	1033.16	2	37.52
100	6.9438	14	6.79993	122.565	679.184	83.5325	273.982	70	594.45
100	7.07061	2	0.266664	464.729	572.891	47.8995	318.83	74	384.91
100	7.01723	0	0	1200	631.789	38.2663	406.096	56	218.66
100	7.19071	1	0.466662	619.994	682.736	7.26659	1200	0	0
100	6.58946	3	0.133332	315.864	526.936	224.764	614.894	4	78.77
100	6.44546	3	0.433329	224.331	463.313	15.5998	1200	0	0
100	6.78584	12	2.8333	431.496	493.02	213.265	951.791	3	30.62
110	6.73558	7	1.76665	151.465	565.873	334.663	124.365	2	3.95
100	6.64095	3	1.23332	551.561	898.97	780.659	838.858	1	0
100	7.17481	0	0	1200	663.267	116.665	1200	0	0

## Sheet: Experiment 2
Individual	Treatment	Stimulus	Latency				Individual	Treatment	Training	Latency
1	Reward	P	28.64				1	Control	Rewarded arm	5.5
2	Reward	P	1.58				2	Control	Rewarded arm	24.61
3	Reward	P	13.64				3	Control	Rewarded arm	7
4	Reward	P	0.5				4	Control	Rewarded arm	20
5	Reward	P	7.17				5	Control	Rewarded arm	28.31
6	Reward	P	16.35				6	Control	Rewarded arm	3
7	Reward	P	3.88				7	Control	Rewarded arm	10
8	Reward	P	16.8				8	Control	Rewarded arm	70
9	Reward	P	12.67				9	Control	Rewarded arm	5
10	Reward	P	4.65				1	Control	Unknown arm	120
11	Reward	P	51.13				2	Control	Unknown arm	120
12	Reward	P	13.75				3	Control	Unknown arm	85
13	Non reward	P	6.47				4	Control	Unknown arm	120
14	Non reward	P	19.66				5	Control	Unknown arm	120
15	Non reward	P	20.76				6	Control	Unknown arm	120
16	Non reward	P	25.4				7	Control	Unknown arm	120
17	Non reward	P	13.52				8	Control	Unknown arm	115
18	Non reward	P	6.24				9	Control	Unknown arm	115
19	Non reward	P	8.34				10	Unexpected reward	Rewarded arm	10
20	Non reward	P	7.08				11	Unexpected reward	Rewarded arm	4
21	Non reward	P	9.22				12	Unexpected reward	Rewarded arm	10
22	Non reward	P	10.46				13	Unexpected reward	Rewarded arm	6
23	Non reward	P	20.41				14	Unexpected reward	Rewarded arm	21.26
24	Non reward	P	4.56				15	Unexpected reward	Rewarded arm	15
25	Non reward	P	13.63				16	Unexpected reward	Rewarded arm	10
26	Non reward	P	13.07				17	Unexpected reward	Rewarded arm	15
27	Non reward	P	26.28				18	Unexpected reward	Rewarded arm	62
1	Reward	N	120				10	Unexpected reward	Unknown arm	35.81
2	Reward	N	70.84				11	Unexpected reward	Unknown arm	120
3	Reward	N	120				12	Unexpected reward	Unknown arm	120
4	Reward	N	118				13	Unexpected reward	Unknown arm	120
5	Reward	N	72.37				14	Unexpected reward	Unknown arm	120
6	Reward	N	120				15	Unexpected reward	Unknown arm	120
7	Reward	N	120				16	Unexpected reward	Unknown arm	120
8	Reward	N	114.28				17	Unexpected reward	Unknown arm	105
9	Reward	N	120				18	Unexpected reward	Unknown arm	120
10	Reward	N	120
11	Reward	N	120
12	Reward	N	115
13	Non reward	N	120
14	Non reward	N	120
15	Non reward	N	120
16	Non reward	N	120
17	Non reward	N	120
18	Non reward	N	120
19	Non reward	N	120
20	Non reward	N	120
21	Non reward	N	120
22	Non reward	N	120
23	Non reward	N	120
24	Non reward	N	120
25	Non reward	N	120
26	Non reward	N	65.85
27	Non reward	N	120
1	Reward	A	29.08
2	Reward	A	23.43
3	Reward	A	120
4	Reward	A	8.12
5	Reward	A	40.5
6	Reward	A	120
7	Reward	A	16.13
8	Reward	A	120
9	Reward	A	28.49
10	Reward	A	29.57
11	Reward	A	43.76
12	Reward	A	50.3
13	Non reward	A	81.8
14	Non reward	A	120
15	Non reward	A	120
16	Non reward	A	120
17	Non reward	A	115.1
18	Non reward	A	36.41
19	Non reward	A	85.76
20	Non reward	A	38.43
21	Non reward	A	120
22	Non reward	A	120
23	Non reward	A	120
24	Non reward	A	120
25	Non reward	A	120
26	Non reward	A	36.29
27	Non reward	A	120
